# Supplementary material for: Explosive cell lysis as a mechanism for the biogenesis of bacterial membrane vesicles and biofilms
Source: Nat Commun. 2016 Apr 14;7:11220. doi: 10.1038/ncomms11220 (PMC4834629; doi:10.1038/ncomms11220)
Supplement: Supplementary Data 1 — List of differentially abundant RNAs in MVs against planktonic cells. [file ncomms11220-s2.xlsx]

## Sheet: PAO1 DNA-seq RNA seq
Supplementary Data 1. List of differentially abundant RNA in MVs against planktonic cells														Fold change in PAO-H103b ciprofloxacin (taken from Brazas et al 2005 )
				DNA-seq MVs	RNA-seq cells	RNA-seq MVs	RNA-seq analysis: MVs vs. cells
locus_tag	strand	gene	product	RPKM	RPKM	RPKM	counts total	counts cells	counts vesicles	cells norm.	vesicles norm.	mean norm.	log2(vesicles/cells)	0.3x MIC	1x MIC
PA0069	+		hypothetical protein	250.763	0.0317778	1.15625	45	3	42	1.54299	81.6594	41.6012	5.72581
PA0201	+		hypothetical protein	233.362	0.0192742	1.25232	26	1	25	0.514331	48.6068	24.5606	6.56232		1.35575
PA0610	-	prtN	transcriptional regulator PrtN	175.49	1.49568	70.3399	802	42	760	21.6019	1477.65	749.624	6.096	1.95999	6.82823
PA0612	+	ptrB	repressor, PtrB	92.3379	0.111618	6.81711	49	2	47	1.02866	91.3808	46.2047	6.47305		8.44979
PA0613	+		hypothetical protein	172.037	0.436239	27.7773	357	14	343	7.20064	666.885	337.043	6.53317	3.98556	19.2943
PA0614	+	hol	hypothetical protein	110.924	0.12464	18.0755	284	5	279	2.57166	542.452	272.512	7.72065	3.32437	15.3304
PA0615	+		hypothetical protein	145.342	1.17393	55.3135	1033	54	979	27.7739	1903.44	965.608	6.09874	1.72129	7.21474
PA0616	+		hypothetical protein	132.169	0.381961	55.8002	1087	19	1068	9.7723	2076.48	1043.13	7.73123	2.91071	13.0404
PA0617	+		bacteriophage protein	168.505	0.994831	75.7826	879	29	850	14.9156	1652.63	833.773	6.7918	3.01504	13.8553
PA0618	+		bacteriophage protein	170.715	0.808474	87.856	2740	64	2676	32.9172	5202.87	2617.89	7.30432	2.12783	9.96708
PA0619	+		bacteriophage protein	161.571	0.840268	104.441	1953	40	1913	20.5733	3719.39	1869.98	7.49815	3.18853	14.7176
PA0620	+		bacteriophage protein	233.883	1.93444	158.62	11653	358	11295	184.131	21960.5	11072.3	6.89804	2.6563	12.1022
PA0621	+		hypothetical protein	253.037	5.71876	452.999	7366	234	7132	120.354	13866.5	6993.45	6.84819	4.30523	16.676
PA0622	+		bacteriophage protein	176.499	4.23195	447.531	18260	438	17822	225.277	34650.8	17438	7.26504	2.41644	10.2466
PA0623	+		bacteriophage protein	179.843	3.29405	337.874	5989	148	5841	76.121	11356.5	5716.31	7.22101	2.87867	12.8403
PA0624	+		hypothetical protein	132.106	2.17849	234.415	2841	67	2774	34.4602	5393.41	2713.93	7.29012	2.65687	12.782
PA0625	+		hypothetical protein	159.826	0.947329	119.716	9379	189	9190	97.2086	17867.9	8982.53	7.52207	2.49997	14.105
PA0626	+		hypothetical protein	143.619	0.629623	66.2561	2033	49	1984	25.2022	3857.44	1941.32	7.25795	1.81284	9.74549
PA0627	+		hypothetical protein	139.33	0.596103	43.8015	322	11	311	5.65765	604.669	305.163	6.7398	2.33542	10.7495
PA0628	+		hypothetical protein	176.347	0.759169	79.6582	2772	67	2705	34.4602	5259.25	2646.86	7.25378	1.80008	9.9519
PA0629	+	lys	hypothetical protein	117.911	0.53417	45.2581	1008	30	978	15.4299	1901.5	958.464	6.94526	2.21132	8.69657
PA0630	+		hypothetical protein	100.481	0.216317	25.8611	329	7	322	3.60032	626.055	314.828	7.44202	1.58977	10.5847
PA0631	+		hypothetical protein	107.734	0.130437	19.323	174	3	171	1.54299	332.47	167.007	7.75135	2.39184	16.2027
PA0632	+		hypothetical protein	165.702	0.194244	27.7657	224	4	220	2.05733	427.74	214.899	7.69982	3.38816	21.1969
PA0633	+		hypothetical protein	161.938	1.65431	194.478	3375	73	3302	37.5462	6419.99	3228.77	7.41776	4.34588	16.3653
PA0634	+		hypothetical protein	131.095	1.48278	164.452	2009	46	1963	23.6592	3816.61	1920.13	7.33374	3.15659	15.8229
PA0635	+		hypothetical protein	120.696	0.659857	73.5139	658	15	643	7.71497	1250.17	628.941	7.34024	2.01606	15.894
PA0636	+		hypothetical protein	165.257	0.983676	100.689	6502	161	6341	82.8074	12328.6	6205.72	7.21804	2.14425	9.9925
PA0637	+		hypothetical protein	144.652	0.951198	84.0522	1015	29	986	14.9156	1917.05	965.984	7.00592	2.70048	11.02
PA0638	+		bacteriophage protein	140.495	0.515751	64.1305	1563	32	1531	16.4586	2976.68	1496.57	7.49872		8.45085
PA0639	+		hypothetical protein	130.032	0.436482	49.3085	1334	30	1304	15.4299	2535.33	1275.38	7.3603	2.97793	15.8695
PA0640	+		bacteriophage protein	180.69	0.985956	93.1672	1980	53	1927	27.2596	3746.61	1886.94	7.10268	3.12252	16.364
PA0641	+		bacteriophage protein	148.324	0.580273	62.7356	7966	187	7779	96.18	15124.5	7610.33	7.29693	2.42736	9.74856
PA0642	+		hypothetical protein	349.607	1.66344	90.2334	2559	117	2442	60.1768	4747.91	2404.04	6.30194	2.66058	12.8829
PA0643	+		hypothetical protein	198.983	1.02725	65.1694	2541	100	2441	51.4331	4745.97	2398.7	6.52786	1.94046	8.92586
PA0644	+		hypothetical protein	208.897	0.801256	64.4686	767	24	743	12.344	1444.59	728.469	6.87072	4.03386	18.0051
PA0645	+		hypothetical protein	159.632	0.874097	59.1915	487	18	469	9.25797	911.863	460.561	6.62198	1.82711	15.8386
PA0646	+		hypothetical protein	221.653	1.47011	69.2996	2641	138	2503	70.9777	4866.51	2468.74	6.09938	3.12904	13.4273
PA0647	+		hypothetical protein	215.27	0.962564	38.9682	431	26	405	13.3726	787.43	400.401	5.8798	3.75253	23.0348
PA0648	+		hypothetical protein	238.822	2.81653	88.7241	761	58	703	29.8312	1366.82	698.327	5.51786		8.15615
PA0807	+	ampDh3	AmpDh3	159.256	1.32917	99.9892	2725	91	2634	46.8042	5121.21	2584.01	6.7737
PA0808	+		hypothetical protein	183.009	0.354987	9.96403	177	15	162	7.71497	314.972	161.343	5.35142		2.43595
PA0809	-		manganese transporter MntH	161.676	0.144798	7.99135	378	17	361	8.74363	701.882	355.313	6.32685	-2.09081
PA0810	-		haloacid dehalogenase	157.808	0.239692	3.69617	104	15	89	7.71497	173.04	90.3776	4.4873		2.55004
PA0811	-		major facilitator superfamily (MFS) transporter	154.548	0.0898844	4.55532	205	10	195	5.14331	379.133	192.138	6.20386	-1.9424
PA0812	-		hypothetical protein	181.158	0.0952109	4.43159	208	11	197	5.65765	383.022	194.34	6.08108
PA0813	-		hypothetical protein	140.871	0.0988729	2.40614	114	11	103	5.65765	200.26	102.959	5.14553
PA0829	+		hydrolase	151.408	0.047633	1.08322	39	4	35	2.05733	68.0495	35.0534	5.04774
PA0907	+		hypothetical protein	141.236	0.126752	2.52558	52	6	46	3.08599	89.4365	46.2612	4.85706		1.8658
PA0908	+		hypothetical protein	105.989	0.209395	7.61892	105	7	98	3.60032	190.539	97.0695	5.72581		3.39364
PA0909	+		hypothetical protein	122.478	0.12193	4.64774	47	3	44	1.54299	85.548	43.5455	5.79293	1.64887	7.14013
PA0910	+		hypothetical protein	154.498	0.1558	15.8496	281	7	274	3.60032	532.73	268.165	7.20914		5.82775
PA0911	+		hypothetical protein	156.123	0.222866	23.04	367	9	358	4.62898	696.049	350.339	7.23235		6.1845
PA0912	-		hypothetical protein	139.583	0.311599	7.82839	160	15	145	7.71497	281.919	144.817	5.19148		1.73774
PA0985	-	pyoS5	pyocin S5	201.982	0.741844	46.6231	2493	99	2394	50.9188	4654.59	2352.75	6.51431	4.54402	18.0601
PA1150	+	pys2	pyocin S2	268.286	3.13225	45.5479	3750	571	3179	293.683	6180.84	3237.26	4.39547		5.35206
PA2287	+		hypothetical protein	154.099	0.0881885	2.15446	52	5	47	2.57166	91.3808	46.9762	5.15112	2.2349	2.70023
PA2288	-		hypothetical protein	146.97	0.19475	3.74548	42	5	37	2.57166	71.9381	37.2549	4.80598		1.76181
PA3007	+	lexA	LexA repressor	141.992	0.747838	14.7429	352	41	311	21.0876	604.669	312.878	4.84168	2.55109	3.57957
PA3008	+		hypothetical protein	126.061	0.207733	4.25913	80	9	71	4.62898	138.043	71.3361	4.89828	5.21574	6.50028
PA3305.1	-	phrS	PhrS	258.169	614.439	37.2295	11939	11667	272	6000.7	528.842	3264.77	-3.50422
PA3444	-		alkanesulfonate monooxygenase	148.109	0.0097629	0.532841	22	1	21	0.514331	40.8297	20.672	6.31078	1.58419	1.69055
PA3445	-		hypothetical protein	172.744	0.0577036	1.13977	43	5	38	2.57166	73.8823	38.227	4.84446
PA3450	-		antioxidant protein	235.218	0.298433	5.38368	135	17	118	8.74363	229.424	119.084	4.71364
PA3617	-	recA	recombinase A	185.472	1.74567	15.7112	723	162	561	83.3217	1090.74	587.029	3.71047	2.82987	4.54624
PA3866	-		pyocin protein	354.378	1.85249	61.5347	5132	376	4756	193.389	9246.96	4720.17	5.5794	13.8865	51.309
PA4599	-	mexC	Resistance-Nodulation-cell Division (RND) multidrug efflux membrane fusion protein MexC precursor	142.453	0.0770968	1.42765	65	8	57	4.11465	110.823	57.4691	4.75135
PA4763	+	recN	DNA repair protein RecN	185.504	0.421412	7.38847	488	63	425	32.4029	826.315	429.359	4.6725	1.58733	2.10734
PA4918	+		hypothetical protein	195.566	0.0169963	0.971801	23	1	22	0.514331	42.774	21.6442	6.37789	1.25579
		0.3XMIC
		1XMIC
		Both
